# Supplementary material for: Immune Evasion and Recognition of the Syphilis Spirochete in Blood and Skin of Secondary Syphilis Patients: Two Immunologically Distinct Compartments
Source: PLoS Negl Trop Dis. 2012 Jul 17;6(7):e1717. doi: 10.1371/journal.pntd.0001717 (PMC3398964; doi:10.1371/journal.pntd.0001717)
Supplement: Table S3 — Complete human phagocytosis immune array results. (XLSX) [file pntd.0001717.s003.xlsx]

## Sheet: Table S3
	Supplemental Table 3
	HUMAN PHAGOCYTOSIS ARRAY
	Gene	Name	Fold increase	p value
	PATHOGEN RECOGNITION
	Fc Receptors
	FcGR1A / FcGR1C	CD64	83.8568	0.0024
	FcGR2A	CD32	6.9998	0.0
	FcGR3A / FcGR3B	CD16	20.7651	0.0
	FcER1A	IgE Fc receptor subunit alpha	0.6993	0.617
	FcER1G	IgE Fc receptor subunit gamma	7.9399	0.0
	FcER2	CD23	1.4642	0.4417
	TLRs
	TLR1	Toll-Like-Receptor 1	6.3751	0.001
	TLR2	Toll-Like-Receptor 2	2.4228	0.012
	TLR3	Toll-Like-Receptor 3	1.3904	0.328
	TLR4	Toll-Like-Receptor 4	6.4419	0.002
	TLR5	Toll-Like-Receptor 5	0.9736	0.927
	TLR6	Toll-Like-Receptor 6	3.1624	0.071
	TLR7	Toll-Like-Receptor 7	18.6452	2.0E-4
	TLR8	Toll-Like-Receptor 8	21.7813	0.0
	TLR9	Toll-Like-Receptor 9	18.6394	3.0E-4
	TLR10	Toll-Like-Receptor 10	13.5038	0.0357
	Scavenger Receptors
	MSR1	Macrophage scavenger receptor 1	4.9475	4.0E-4
	MARCO	Macrophage Marco Receptor	3.9517	0.0812
	Lectin-type receptors
	CLEC7A	Dendritic cell-associated C-type lectin 1	9.2464	0.0010
	Complement receptors
	CR1	CD35	10.9989	0.0062
	Macrophage-Mannose Receptor
	MRC2	Macrophage mannose receptor 2	0.6709	0.4729
	Integrins
	ITGA1	CD49a / VLA1	1.9272	0.0616
	ITGA2	CD49b / VLA2	0.7479	0.1963
	ITGA3	CD49c / VLA3	0.8383	0.6536
	ITGA4	CD49d / VLA4	7.5402	2.0E-4
	ITGA5	CD49e / VLA5	1.6009	0.12
	ITGA6	CD49f / VLA6	1.0111	0.9682
	ITGA7	FLJ25220	0.6986	0.5701
	ITGA9	RLC	1.3586	0.2632
	ITGA2B	Platelet membrane glycoprotein Iib	0.8553	0.6745
	ITGAE	CD103 / HUMINAE	1.3446	0.1974
	ITGAL	CD11a / LFA1A	10.2707	2.0E-4
	ITGAM	CD11b / MAC-1 / CR3A	2.1417	0.0838
	ITGAV	CD51 / VNRA, MSK8	0.9001	0.7848
	ITGAX	CD11c / CR4	14.9735	6.0E-4
	ITGB1	CD29/ FNRB, MSK12, MDF2	0.9527	0.902
	ITGB2	CD18 / LFA-1	8.1239	1.0E-4
	ITGB3	CD61 / GP3A,	2.6182	0.1115
	ITGB4	CD104	0.9887	0.9639
	ITGB5	FLJ26658	0.6541	0.4469
	ITGB6	Integrin, beta 6	2.2533	0.1426
	ITGB7	Integrin, beta 7	3.8266	2.0E-4
	ITGB8	Integrin, beta 8	0.5199	1.0E-4
	VTN	Vitronectin	3	0.267
	FN1	Fibronectin	1	0.3957
	SIGNALING / TRANSCRIPTION / REGULATION
	Phospholipase C
	PLCB1	Phosphoinositide phospholipase C-beta-1	0.7408	0.1257
	PLCB2	Phosphoinositide phospholipase C-beta-2	6.7213	7.0E-4
	PLCB3	Phosphoinositide phospholipase C-beta-3	1.5081	0.1624
	PLCB4	Phosphoinositide phospholipase C-beta-4	1.3392	0.6102
	PLCD1	Phospholipase C-delta-1	0.8392	0.6574
	PLCD3	Phospholipase C-delta-3	1.062	0.8476
	PLCD4	Phospholipase C-delta-4	1.4177	0.3577
	PLCE1	Phospholipase C, epsilon 1	1.4425	0.3066
	PLCG1	Phospholipase C-gamma-1	1.2885	0.4973
	PLCG2	Phospholipase C, gamma 2	3.326	2.0E-4
	PLCZ1	Phospholipase C-zeta-1	1.8207	0.1739
	Phosphatidylinositol-3-kinases
	PIK3C3	Phosphatidylinositol 3-kinase p100	1.8336	0.2531
	PIK3CA	PtdIns-3-kinase subunit p110-alpha	0.7025	0.4956
	PIK3CB	PtdIns-3-kinase subunit beta	1.3521	0.3604
	PIK3CD	PtdIns-3-kinase subunit p110-delta	4.9614	3.0E-4
	PIK3R1	PtdIns-3-kinase regulatory subunit alpha	0.7731	0.4386
	PIK3R2	PtdIns-3-kinase regulatory subunit beta	0.822	0.7221
	PIK3R3	PI3-kinase regulatory subunit gamma	1.9863	0.1496
	PIK3R4	PI3-kinase regulatory subunit 4	1.0714	0.7465
	PIK3R5	PI3-kinase regulatory subunit 5	8.3755	1.0E-4
	PIK3C2A	PtdIns-3-kinase C2 subunit alpha	1.5545	0.3242
	PIK3C2B	PtdIns-3-kinase C2 subunit beta	2.2078	0.013
	PIK3C2G	PtdIns-3-kinase C2 subunit gamma	0.335	0.1948
	Protein Kinase C
	PRKCA	Protein kinase C alpha type	2.2712	0.1416
	PRKCB	Protein kinase C, beta	3.5941	0.0048
	PRKCD	Protein kinase C delta type	2.0724	0.0273
	PRKCE	Protein kinase C, epsilon	1.045	0.8896
	PRKCZ	Protein kinase C, zeta	0.8927	0.7814
	Ras homolog (RHO) and Ras-related GTPases
	DIRAS3	DIRAS family, GTP-binding RAS-like 3	0	0.2993
	RHOA	Small GTP binding protein RhoA	1.0984	0.821
	RHOB	rho-related GTP-binding protein RhoB	0.9476	0.8352
	RHOC	Small GTP binding protein RhoC	0.8233	0.6919
	RHOD	rho-related GTP-binding protein RhoD	0.8125	0.6863
	RHOG	rho-related GTP-binding protein RhoG	2.2866	0.0238
	RHOH	GTP-binding protein TTF	20.3966	0.0011
	CDC42	Cell Division Cycle 42	3.8238	0.0022
	RND2	Rho family GTPase 2	2.9922	0.0193
	RND3	Rho family GTPase 3	1.7855	0.0082
	RAC1	rho family, small GTP binding protein Rac1	1.3937	0.293
	RAC2	p21-Rac2	8.9575	0.0
	RAC3	ras-related C3 botulinum toxin substrate 3	0.813	0.4619
